# Supplementary material for: Injectable Matrix Metalloproteinase-Responsive Polypeptide Hydrogels as Drug Depots for Antitumor Chemo-Immunotherapy
Source: Pharmaceutics. 2025 Nov 11;17(11):1453. doi: 10.3390/pharmaceutics17111453 (PMC12655423; doi:10.3390/pharmaceutics17111453)
Supplement: Supplementary file 1 [file pharmaceutics-17-01453-s001.zip]

Archive with 1 entries (1 files):
- pharmaceutics-3944118-supplementary.pdf
